# Supplementary material for: Impact of side-hole geometry on the performance of hemodialysis catheter tips: A computational fluid dynamics assessment
Source: PLoS One. 2020 Aug 7;15(8):e0236946. doi: 10.1371/journal.pone.0236946 (PMC7413473; doi:10.1371/journal.pone.0236946)
Supplement: S1 File — (XLSX) [file pone.0236946.s001.xlsx]

## Sheet: Sheet1
Mesh Level	Elements	Max Velocity (m/s)	Max Velocity % Difference	Average Shear (1/s)	Average Shear % Difference
1	374545	1.40998	23.1129	657.032	30.1156
2	1566131	1.47763	18.4774	744.05	17.8611
3	6700000	1.72729	2.91864	834.279	6.46064
4	10180807	1.77356	0.819788	849.142	2.69617
5	18000965	1.76393	0.275337	869.408	0.338316
6	28968681	1.77845	0	889.978	0
